# Supplementary material for: Lung adenocarcinoma–derived IFN-γ promotes growth by modulating CD8+ T cell production of CCR5 chemokines
Source: J Clin Invest. 2025 Jun 24;135(17):e191070. doi: 10.1172/JCI191070 (PMC12404755; doi:10.1172/JCI191070)
Supplement: Supporting data values [file jci-135-191070-s117.xlsx]

## Sheet: Figure 1A
Number of tumors per mouse
No Depletion	CD8 Depletion
11	7
10	10
11	10
17	6
19	7
9	6
20	11
14	9
19	6
17	8
5	9
6	5
13	6
14	10

## Sheet: Figure 1B
Lung Weight (g)
LLC		B16
No Depletion	CD8 Depletion	No Depletion	CD8 Depletion
0.453	0.472	0.302	0.435
0.467	0.376	0.214	0.332
0.474	0.169	0.183	0.23
0.383	0.321	0.15	0.164
0.511	0.479	0.171	0.255
0.467	0.154	0.2	0.184
0.391	0.376	0.168	0.164
0.692	0.159	0.147	0.331
0.356	0.421		0.171
0.311	0.436

## Sheet: Figure 1C
Non-lung tumor growth models (each column represents a mouse over time)
Measurements of tumor volume in mm^3
EG7-OVA	Days post injection	No Depletion					CD8 Depletion
	0	0	0	0	0		0	0	0	0
	6	13.4738	7.85505	14.3633	11.9207		56.1493	46.4605	45.6141	65.3022
	10	144.374	118.579	135.785	147.111		430.146	393.679	390.15	495.812
	12	321.86	199.457	332.814	339.718		725.059	634.292	564.835	996.054
	14	428.271	278.102	407.404	306.633		927.582	1340.65	1381.11	1451.74
	17	790.769	389.564	541.889	208.205		1539.34	2585.21	2182.04	2521.61
	18	997.149	425.78	582.271	214.832		1955.7	3342	2612.2	3401.27
	19	735.748	566.337	887.437	124.507		2715.6	4193.6	3225.55	4176.49
B16-OVA	Days post injection	No Depletion					CD8 Depletion
	0	0	0	0			0	0	0
	7	0	0	0			0	0	0
	9	0	0	0			0	0	0
	12	90.411	0	57.9395			147.724	114.647	0
	14	205.898	60.9502	291.893			501.336	362.116	102.41
	16	390.15	81.8472	394.86			1014.79	974.307	371.684
	19	680.787	121.249	969.995			1867.74	2096.35	862.322
	21	1024.81	146.5	1306.23			2485.16	2713.47	987.317
	22	1086.28	240.194	1461.62			4190.75	3511.74	1027.04
B16	Days post injection	No Depletion					CD8 Depletion
	0	0	0	0	0	0	0	0	0	0	0
	14	10.2436	9.19811	4.24978	4.15535	9.19811	17.9651	9.30465	15.6662	14.13	16.7498
	18	100.011	40.4583	50.1131	54.334	37.9478	193.305	102.638	197.785	97.4287	263.45
	21	168.209	68.6072	88.5021	57.6958	86.1232	528.848	417.561	783.532	225.226	677.732
	23	426.402	212.067	244.075	220.781	179.888	786.618		1442.19	206.106	1437.57
	25	903.19	455.099	570.196	192.498	180.66	1958.27		1310.62	284.87	2220.85
CT26	Days post injection	No Depletion					CD8 Depletion
	0	0	0	0	0	0	0	0	0	0	0
	5	32.0086	26.616	31.7655	51.7742	74.4372	87.3073	95.3954	60.4457	46.4283	106.121
	7	80.1382	69.6251	100.011	70.4466	135.907	147.4	160.235	177.205	78.133	150.798
	10	185.335	149.093	159.523	408.178	187.703	298.695	296.539	419.59	131.482	278.636
	12	353.002	263.948	389.191	658.334	375.187	535.994	794.887	785.588	191.693	605.824
	13	406.186	279.669	528.057	738.204	480.593	829.61	867.527	1151.09	278.121	921.382
	16	585.289	656.506	851.139	1413.07	715.727	2245.63	1569.19	2229.09	1034.45	1523.92
	17	791.779	834.958	1203.65	1582.28	896.43	2499.22	2137.55	2245.63	1041.89	2477.03
	19	1233.99	1861.52	1192.74	2002.11	1363.43	3643.66	2971.41	3680.99	1653.91	3680.99
MC38	Days post injection	No Depletion					CD8 Depletion
	0	0	0	0	0	0	0	0	0	0	0
	5	43.5242	34.3802	56.7981	33.8715	35.5434	118.787	145.051	71.4826	66.0072	72.5286
	7	44.7318	98.1985	170.058	85.4179	63.4737	220.34	180.66	254.609	289.606	110.237
	10	78.3541	176.064	201.501	149.773	111.353	396.975	237.525	346.999	346.999	174.927
	12	95.9011	399.592	286.443	421.626	236.599	676.8	598.068	421.626	743.151	284.87
	13	176.064	451.533	340.474	440.245	367.072	814.758	745.137	643.806	1231.21	463.012
	16	286.969	633.943	697.507	906.583	724.467	2099.67	1883.56	1846.93	2062.23	1194.1
	17	356.637	811.599	723.492	1129.98	783.532	2535.01	2417.76	2216.74	2754.56	1689.67
	19	592.082	1009.92	925.968	1423.75	1139.18	4256.13	3378.45	3626.51	3809.25	2653.68

## Sheet: Figure 1D
Lung tumor growth models (each column represents a mouse over time)
Measurements of tumor volume in mm^3
LLC	Days post injection	No Depletion					CD8 Depletion
	0	0	0	0	0	0	0	0	0	0	0
	14	10.2436	49.6218	11.1229	19.0647	12.4363	8.42486	9.03983	9.90535	23.7114	9.84971
	18	85.8877	204.843	55.5569	206.951	60.2597	31.6444	38.3588	66.2048	44.5796	25.3438
	21	164.553	230.639	366.452	257.534	46.7413	52.7883	22.2461	40.0324	44.2764	82.8648
	23	204.423	1913.21	517.858	1269.09	106.936	112.476	176.064	132.422	93.3907	82.1775
	25	186.516	2070.07	891.943	1660.68	155.294	218.142	134.95	234.755	159.523	114.174
LLC-OVA	Days post injection	No Depletion					CD8 Depletion
	0	0	0	0	0		0	0	0	0
	3	16.8284	0	17.1186	0		0	0.3925	0	0
	6	92.1924	62.1486	92.1924	60.4413		26.0738	24.1897	67.8274	35.5286
	8	205.898	234.72	142.268	186.979		157.444	83.5147	93.9971	100.499
	10	297.731	282.334	287.087	230.979		242.75	100.025	141.671	114.906
	13	449.839	383.735	404.994	308.133		369.418	143.469	206.665	139.296
	15	599.282	588.419	559.598	541.889		439.601	290.928	266.567	289.003
	17	727.721	668.117	724.173	752.885		511.804	309.137	476.796	207.434
	20	991.679	909.937	976.467	1000.44		567.842	372.252	484.885	309.137
	22	1259.55	1085.12	1191.64	1277.57		664.765	456.969	508.299	403.793
	23	1430.72	1146.55	1249.33	1249.33		664.765	506.901	427.024	391.911
CMT64	Days post injection	No Depletion					CD8 Depletion
	0	0	0	0			0	0	0
	8	40.4583	66.4028	51.6065			67.1989	84.4835	70.653
	12	204.843	431.904	161.666			168.578	320.825	102.903
	14	424.351	498.613	510.874			216.395	479.851	98.9724
	16	643.806	506.253	558.639			382.146	494.822	211.638
	19	1210.5	834.958	1141.82			507.021	679.599	649.229
	21	1399.42	1778.64	1091.09			924.82	755.116	772.285
	23	1608.69	1950.71	1598.75			1333.92	839.253	1217.38
	26	2181.98	3004.01	1808.98			1393.38	1161.74	1645.47
LKR13	Days post injection	No Depletion					CD8 Depletion
	0	0	0	0	0	0	0	0	0	0	0
	7	82.1775	110.794	75.728	103.435	71.067	147.4	125.936	90.9245	116.465	184.942
	10	163.828	236.137	312.403	256.069	276.066	152.172	75.2961	190.09	192.096	155.994
	12	255.095	346.999	509.33	362.751	360.297	239.385	113.323	194.52	314.634	259.988
	14	365.216	494.822	823.223	498.613	630.381	303.582	328.822	372.052	429.835	312.403
	17	562.748	693.711	855.489	635.728	857.669	544.01	571.028	494.822	649.229	354.816
	19	709.939	898.68	1205.02	824.285	1202.28	618.899	669.373	561.102	893.063	429.147
	21	904.32	1405.47	1699.98	1207.76	1233.99	639.31	688.985	662.919	959.672	461.566
	24	1102.66	1705.15	1924.41	1705.15	1706.88	1131.29	972.667	1041.89	1185.96	554.549

## Sheet: Sup. Fig 1A
% tumor positive mice						3-MCA Tumor volume (mm^3) at sacrifice
Week post injection	No Depletion	CD8 Depletion
1	0	0				No Depeletion	CD8 Depletion
2	0	0				128	507.79
3	0	0				87.0696	220.781
4	0	0				25.8688	426.402
5	0	0				303.582	555.365
6	0	0				461.566	1436.03
7	0	0				192.902	238.919
8	0	0					366.452
9	0	4					336.365
10	0	4
11	0	8
12	0	8
13	4	12
17	8	not measured
19	32	40

## Sheet: Sup. Fig 1B
Number of tumors per mouse				Average tumor volume (mm^3)
No Depletion	CD8 Depletion			No Depletion	CD8 Depletion
3	1			1.95198	0.381703
2	3			0.636696	1.55456
4	2			1.96454	0.636696
4	2			1.65457	0.791681
3	1			1.22679	0.0141372
3	1			1.95198	0.0141372
7	3			2.99917	1.05976
3	2			1.23307	0.079587
4	4			0.781209	1.42838
3	3			0.882787	0.593237
7	1			1.94674	0.268083
3	4			1.03568	1.35298
5	4			2.76512	1.06552
3	4			1.69646	0.319919
9	1			3.98773	0.381703
5				0.749794

## Sheet: Sup. Fig 1C
Lung tumor growth (each column represents a mouse over time)
Measurements of tumor volume in mm^3
LLC Tumor Growth CD8 Depletion (red)	Days post injection	No NK1.1 Depletion					NK1.1 Depletion
	0	0	0	0			0	0	0	0	0
	13	33.3679	46.4283	128.381			97.9414	93.3907	48.3274	22.7276	107.755
	15	54.8559	89.2243	187.307			487.299	167.474	78.133	64.6348
	18	37.4044	273.511	458.685			791.779	990.575	317.438	250.264
	20	79.9138	270.467	330.552			921.382	1378.35	524.119	424.351
	22	172.294	307.421	398.282			1485.83	1625.34	807.399	573.528
	25	234.755	907.715	1861.52			2628.27	2544.01	2184.02	1473.27
LLC Tumor Growth NO CD8 Depletion (black)	Days post injection	No NK1.1 Depletion					NK1.1 Depletion
	0	0	0	0	0	0	0	0	0	0	0
	13	14.2008	18.6366	115.316	28.1533	111.913	95.9011	28.0416	193.305	126.544	201.917
	15	20.5691	82.4062	109.96	168.578	154.945	187.307	56.4416	386.619	450.822	438.847
	18	175.684	185.728	668.448	327.097	207.374	674.008	332.289	788.68	887.47	616.269
	20	273.002	180.274	958.496	502.423	270.467	842.483	720.574	742.16	2044.66	973.854
	22	335.781	307.971	1655.6	874.141	574.363	1173.81	1098.8	1250.76	1603.71	1482.68
	25	804.259	719.603	3595.21	1487.4	982.191	2745.07	2256.01	3121.27

## Sheet: Figure 2A
Percent CD45.2+			Percent CD8+ of CD45.2+			Percent CD4+ of CD45.2+			Percent IFNg+ of CD8+			Percent TNFa+ of CD8+
LLC	B16		LLC	B16		LLC	B16		LLC	B16		LLC	B16
66.9	78.4		6.81	18.5		2.94	3.65		19.2	20.1		3.2	2.37
62.3	65		3.7	20.4		1.5	3.42		20.1	26.2		3.35	3.07
63	80.5		8.07	24.4		2.28	3.07		21.2	30		4.26	3.83
64.4	70.2		6.01	28.3		2.06	4.33		13.4	20.2		3.79	3.18
68	47.3		5.74	10.2		1.74	5.18		31.8	11.3		2.14	3.17

## Sheet: Figure 2C
Percent naive of CD8+			Percent memory of CD8+			Percent effector of CD8+			Percent tissue resident memory of memory CD8+
LLC	B16		LLC	B16		LLC	B16		LLC	B16
0.31	0.82		27	29.6		72.2	68.9		1.46	0.32
0.44	0.55		23.5	36.6		75.6	62.3		0.9	1.01
0.4	1.15		27.9	48		71.2	50.4		0.6	0.52
0.99	3.67		31.1	45.9		67.2	49.5		0.72	0.56
0.84	1.57		36.8	44.6		61.6	53.5		1	0.79

## Sheet: Figure 2D
Percent CD8+/Dextramer+
LLC-ova	B16-ova
2.89	9.34
0.2	10.5
4.07	7.3
2.68	13.8

[truncated: 40 more sheets: Sup. Fig 2A, Sup. Fig 2B, Sup. Fig 2C, Figure 3A, Figure 3C, Figure 3D, Figure 3E, Figure 3F, Sup Fig 3A, Sup Fig 3B, Sup Fig 3D, Sup Fig 3E, Figure 4A, Figure 4B, Figure 4C, Figure 4D, FIgure 4E, Sup Fig 4A, Sup Fig 4C, Sup Fig 4D …]
